# Supplementary material for: Soil Quality and Trace Element Risk in Urban and Rural Kitchen Gardens: A Comparative Analysis
Source: Toxics. 2025 Aug 20;13(8):697. doi: 10.3390/toxics13080697 (PMC12389907; doi:10.3390/toxics13080697)
Supplement: Supplementary file 1 [file toxics-13-00697-s001.zip]

Archive with 1 entries (1 files):
- toxics-3772707-supplementary.pdf
